# Supplementary material for: Effects of Viscosity on Submerged Membrane Microfiltration Systems
Source: Membranes (Basel). 2022 Aug 14;12(8):780. doi: 10.3390/membranes12080780 (PMC9413319; doi:10.3390/membranes12080780)
Supplement: Supplementary file 1 [file membranes-12-00780-s001.zip]

Archive with 1 entries (1 files):
- membranes-1836780-supplementary.pdf
